# Supplementary material for: Image-guided percutaneous sclerotherapy of venous malformations of the head and neck: Clinical and MR-based volumetric mid-term outcome
Source: PLoS One. 2020 Oct 29;15(10):e0241347. doi: 10.1371/journal.pone.0241347 (PMC7595270; doi:10.1371/journal.pone.0241347)
Supplement: S1 Table — (XLSX) [file pone.0241347.s001.xlsx]

## Sheet: Tabelle1
Patient No.	Sex	Age at first Sclerotherapy	Syndrome	F/U time [months]	Location of VM	Treatment indications						Treatment sessions	1st treatment agent	2nd treatment agent	3rd treatment agent	Clinical outcome	Radiological outcome	Volume before first sclerotherapy	Volume after last sclerotherapy	Complications
1	m	22.4167	Blue Rubber Bleb Naevus syndrome	29	neck	pain		paraesthesia	dysphagia			3	ethanol 95% + aethoxysclerol 3%	aethoxysclerol 3% + foam	aethoxysclerol 3% + foam	3	3	43.06	28.56	haemorrhage
2	w	57.5833	No	15	head and neck		enlargement		dysphagia			3	aethoxysclerol 3% + foam	ethanol 95% + aethoxysclerol 3%	ethanol 95% + aethoxysclerol 3%	3	1	189.24	185.57	temporary sinus bradycardia
3	w	70.9167	No	35	head							2	aethoxysclerol 3% + foam	ethanol 95%		3	2	289.5	230.82	no
4	w	1.75	No	12	head		enlargement				cosmetic	2	aethoxysclerol 1%	aethoxysclerol 3% + foam		1	2	9.58	8.35	no
5	m	21	No	78	head	pain						1	aethoxysclerol 3% + foam			3	3	35.6	23.99	no
6	m	15.6667	No	56	head	pain						2	aethoxysclerol 3% + foam	aethoxysclerol 3% + foam		3	4	13.69	5.47	no
7	m	14.5	No	24	head						cosmetic	2	aethoxysclerol 1% + foam	aethoxysclerol 3% + foam		3	3	105.5	73.34	no											3
8	w	44.1667	No	18	head		enlargement				cosmetic	3	aethoxysclerol 3% + foam	ethanol 95%	ethanol 95% + aethoxysclerol 3%	3	3	38.95	25.42	no
9	w	30.25	No	14	head	pain						2	aethoxysclerol 3% + foam	aethoxysclerol 3% + foam		3	1	32.42	30.54	cicatrisation
10	w	25.5	No	70	head		enlargement		dysphagia			1	aethoxysclerol 3% + foam			3	4	18.58	6.32	no
11	w	60.0833	No	13	head							1	aethoxysclerol 3% + foam			2	2	45.76	34.81	no
12	w	15.9167	No	20	head	pain						2	aethoxysclerol 3%	ethanol 95% + aethoxysclerol 3%		3	3	89.07	64.28	no
13	w	31	No	12	head	pain		paraesthesia				2	aethoxysclerol 3% + foam	aethoxysclerol 3%		3	3	18.14	9.95	no
14	w	33.9167	No	12	head		enlargement					1	aethoxysclerol 3% + foam			0	0	53.71	90.89	no
15	m	70.5	No	67	head	pain						1	aethoxysclerol 3%			3	2	984.36	854.12	no
16	m	55.25	No	26	head		enlargement					1	aethoxysclerol 3%			3	3	48.57	34.5	no
17	m	3.33333	No	13	head		enlargement					2	aethoxysclerol 2% + foam	aethoxysclerol 3% + foam		3	1	740.15	734.08	haemorrhage
18	m	24.3333	No	48	head							3	aethoxysclerol 3%	aethoxysclerol 3%	aethoxysclerol 3% + foam	3	3	59.71	40.36	no
19	w	22.0833	No	35	head	pain						3	aethoxysclerol 3% + foam	ethanol 95% + aethoxysclerol 3%	ethanol 95% + aethoxysclerol 3%	3	2	22.97	18.66	no
20	w	21.1667	No	12	head		enlargement					2	aethoxysclerol 3% + foam	aethoxysclerol 3%		2	3	4.6	2.46	no
21	w	10.25	No	25	head		enlargement					3	aethoxysclerol 3% + foam	aethoxysclerol 3% + foam	aethoxysclerol 3% + foam	0	3	1.03	0.72	no
22	m	30.5	No	59	head	pain						1	ethanol 95% + aethoxysclerol 3%			3	2	80.95	62.66	no
23	w	2.33333	No	31	head	pain	enlargement					2	aethoxysclerol 3% + foam	aethoxysclerol 3% + foam		3	4	20.82	5.73	no
24	w	3.83333	No	18	head	pain						2	aethoxysclerol 2%	aethoxysclerol 2%		3	1	57.09	54.75	no
25	w	1.33333	No	18	head		enlargement					2	aethoxysclerol 3%	aethoxysclerol 3% + foam		3	0	19.03	28.85	no
26	w	71	No	24	head and neck							1	aethoxysclerol 3%			3	3	23.93	12.95	no
27	w	27.9167	No	50	head	pain			dysphagia			1	aethoxysclerol 3% + foam			3	3	120.14	65.4	no
													Sclerosing agents 2nd session:
													Aethoxy 3% + foam
													9
													Aethoxy 3% - foam
													3
													Aethoxy 2% + foam
													0
													Aethoxy 2% - foam
													1
													Aethoxy 1% + foam
													0
													Aethoxy 1% - foam
													0
													Eth 95% + Aethoxy 3%:
													3
													Eth 95%
													2
													Sclerosing agents 3rd session:
													Aethoxy 3% + foam
													3
													Aethoxy 3% - foam
													0
													Aethoxy 2% + foam
													0
													Aethoxy 2% - foam
													0
													Aethoxy 1% + foam
													0
													Aethoxy 1% - foam
													0
													Eth 95% + Aethoxy 3%:
													3
													Eth 95%
													0
